# Supplementary material for: Broadly neutralizing plasma antibodies effective against autologous circulating viruses in infants with multivariant HIV-1 infection
Source: Nat Commun. 2020 Sep 2;11:4409. doi: 10.1038/s41467-020-18225-x (PMC7468291; doi:10.1038/s41467-020-18225-x)
Supplement: Supplementary file 4 — Source Data [file 41467_2020_18225_MOESM4_ESM.xlsx]

## Sheet: Fig 1a
		Clade
		A	B		C			G	AC	AE		BC
Infant ID	Age (M)	398F1	TRO11	X2278	25710	CE0217	CE1176	X1632	246F3	CNE8	CNE55	BJOX2000	CH119	MuLV	Cross-clade nAbs	% Breadth	Geometric Mean Titres	Neutralization Score
AIIMS704	12	245	127	164	324	312	149	228	176	172	186	228	186	<50	+	100	200.356	0.85
AIIMS706	9	174	<50	158	209	248	144	147	193	122	151	162	316	<50	+	92	177.441	0.73
AIIMS709	14	152	153	161	244	139	168	152	147	<50	159	148	153	<50	+	92	159.641	0.72
AIIMS743	14	196	189	153	357	205	105	145	200	<50	99	152	94	<50	+	92	160.225	0.71
AIIMS731	9	141	117	181	268	<50	<50	113	207	63	<50	127	73	<50	+	75	130.441	0.52
AIIMS719	12	112	<50	127	321	87	<50	102	212	<50	<50	116	98	<50	+	67	132.956	0.5
AIIMS736	9	156	<50	154	421	<50	107	118	161	<50	<50	<50	<50	<50	+	50	165.515	0.49
AIIMS744	14	68	<50	<50	297	94	<50	<50	198	<50	146	163	<50	<50	+	50	144.079	0.44
AIIMS732	7	124	78	88	112	<50	112	<50	102	<50	<50	<50	<50	<50	+	50	101.431	0.37
AIIMS738	11	74	85	<50	128	195	147	99	<50	<50	<50	<50	<50	<50	+	50	114.765	0.36
AIIMS721	24	<50	126	148	181	117	176	<50	<50	<50	<50	<50	<50	<50	+	42	147.368	0.27
AIIMS703	9	91	62	<50	114	91	<50	<50	<50	<50	<50	<50	<50	<50	+	33	93	0.22
AIIMS705	6	89	<50	<50	158	<50	102	<50	<50	<50	<50	118	<50	<50	+	33	99	0.21
AIIMS707	24	<50	<50	64	126	<50	<50	<50	<50	<50	<50	88	<50	<50	+	25	109	0.18
AIIMS733	12	<50	87	<50	254	<50	<50	<50	110	89	<50	<50	<50	<50	+	33	147	0.17
AIIMS742	19	76	<50	<50	114	<50	<50	<50	<50	<50	<50	<50	<50	<50	+	17	103	0.17
AIIMS716	24	116	<50	99	102	<50	<50	<50	89	<50	<50	<50	<50	<50	+	33	101	0.15
AIIMS720	9	<50	<50	<50	135	112	<50	<50	<50	<50	<50	128	<50	<50	+	25	106	0.13
AIIMS702	24	<50	<50	<50	89	<50	<50	<50	78	<50	<50	81	<50	<50	+	25	92	0.12
AIIMS727	8	<50	<50	<50	112	<50	<50	<50	<50	<50	<50	<50	<50	<50	-	8	113	0.11
AIIMS735	8	<50	<50	<50	118	<50	<50	<50	<50	<50	<50	<50	<50	<50	-	8	102	0.11
AIIMS741	9	<50	<50	<50	186	<50	<50	<50	<50	<50	<50	<50	<50	<50	-	8	152	0.11
AIIMS711	7	<50	<50	<50	174	<50	<50	<50	<50	<50	<50	<50	<50	<50	-	8	106	0.08
AIIMS717	8	<50	<50	<50	115	<50	<50	<50	<50	<50	<50	<50	<50	<50	-	8	99	0.08
AIIMS718	11	<50	<50	<50	116	<50	<50	<50	<50	<50	<50	<50	<50	<50	-	8	91	0.07
AIIMS712	19	<50	<50	<50	89	<50	<50	<50	<50	<50	<50	<50	<50	<50	-	8	112	0.05
AIIMS737	8	<50	<50	<50	76	<50	<50	<50	<50	<50	<50	<50	<50	<50	-	8	119	0.05
AIIMS747	7	<50	<50	<50	78	63	<50	<50	<50	<50	<50	<50	<50	<50	-	17	70	0.03
AIIMS713	12	<50	<50	<50	91	<50	<50	<50	<50	<50	<50	<50	<50	<50	-	8	88	0.03
AIIMS715	8	<50	<50	<50	98	<50	<50	<50	<50	<50	<50	<50	<50	<50	-	8	85	0.03
AIIMS701	24	<50	<50	<50	91	<50	<50	<50	<50	<50	<50	<50	<50	<50	-	8	91	0.02
AIIMS722	13	<50	<50	<50	98	<50	<50	<50	<50	<50	<50	<50	<50	<50	-	8	98	0.02
AIIMS723	12	<50	<50	<50	89	<50	<50	<50	<50	<50	<50	<50	<50	<50	-	8	89	0.02
AIIMS724	14	<50	<50	<50	78	<50	<50	<50	<50	<50	<50	<50	<50	<50	-	8	78	0.02
AIIMS726	18	<50	<50	<50	67	<50	<50	<50	<50	<50	<50	<50	<50	<50	-	8	67	0.02
AIIMS708	18	<50	<50	<50	<50	<50	<50	<50	<50	<50	<50	<50	<50	<50	-	0	0	0
AIIMS714	20	<50	<50	<50	<50	<50	<50	<50	<50	<50	<50	<50	<50	<50	-	0	0	0
AIIMS710	6	<50	<50	<50	<50	<50	<50	<50	<50	<50	<50	<50	<50	<50	-	0	0	0
AIIMS725	9	<50	<50	<50	<50	<50	<50	<50	<50	<50	<50	<50	<50	<50	-	0	0	0
AIIMS728	8	<50	<50	<50	<50	<50	<50	<50	<50	<50	<50	<50	<50	<50	-	0	0	0
AIIMS729	14	<50	<50	<50	<50	<50	<50	<50	<50	<50	<50	<50	<50	<50	-	0	0	0
AIIMS730	18	<50	<50	<50	<50	<50	<50	<50	<50	<50	<50	<50	<50	<50	-	0	0	0
AIIMS748	9	<50	<50	<50	<50	<50	<50	<50	<50	<50	<50	<50	<50	<50	-	0	0	0
AIIMS734	24	<50	<50	<50	<50	<50	<50	<50	<50	<50	<50	<50	<50	<50	-	0	0	0
AIIMS739	17	<50	<50	<50	<50	<50	<50	<50	<50	<50	<50	<50	<50	<50	-	0	0	0
AIIMS740	24	<50	<50	<50	<50	<50	<50	<50	<50	<50	<50	<50	<50	<50	-	0	0	0
AIIMS746	24	<50	<50	<50	<50	<50	<50	<50	<50	<50	<50	<50	<50	<50	-	0	0	0

## Sheet: Fig 1b-c
	% Breadth					GMT
	Infants	Adolescents	Adults			Infants	Adolescents	Adults
	100	100	70			209	625	420
	95	95	90			169	570	540
	95	90	100			157	512	600
	90	90	75			152	458	450
	75	70	60			100	330	360
	65	65	15			106	324	100
	60	65	10			94	356	95
	65	60	10			90	270	95
	60	60	35			92	255	210
	60	55	80			78	245	410
	60	50	70			81	265	385
	55	55	55			70	255	280
	45	40	30			68	275	180
	30	45	25			63	255	150
	30	30	10			69	245	75
	30	35				62	215
	30	30				62	130
	25	15				60	55
	30	15				60	55
	20	10				59	51
	20	10				58	51
	15	0				59	0
	20	0				58	0
	15	0				55	0
	15	0				55	0
	10	0				54	0
	10	0				55	0
	10					52
	10					53
	10					53
	5					52
	5					52
	5					51
	5					51
	5					51
	0					0
	0					0
	0					0
	0					0
	0					0
	0					0
	0					0
	0					0
	0					0
	0					0
	0					0
	0					0

## Sheet: Fig 1d
Geometric Mean Titres	Neutralization Score
209	0.85
169	0.73
157	0.72
152	0.7
100	0.5
106	0.47
94	0.4
90	0.4
92	0.4
78	0.32
81	0.3
70	0.22
68	0.2
63	0.18
69	0.17
62	0.17
62	0.15
60	0.13
60	0.12
59	0.1
58	0.1
59	0.1
58	0.08
55	0.08
55	0.07
54	0.05
55	0.05
52	0.03
53	0.03
53	0.03
52	0.02
52	0.02
51	0.02
51	0.02
51	0.02
50	0.01
50	0.01
50	0.01
50	0.01
50	0.01
50	0.01
50	0.01
50	0.01
50	0.01
50	0.01
50	0.01
50	0.01

## Sheet: Fig 2a
	V2-Apex	V3-Glycan	CD4bs	Interface	MPER
AIIMS704	3.8	0.98	1.01	1.04	4.4
AIIMS706	4.6	3.7	1.01	1.04	1.06
AIIMS709	0.95	0.98	1.01	1.04	1.06
AIIMS743	4.2	0.98	1.01	1.04	1.06
AIIMS731	5.25	0.98	1.01	1.04	1.06
AIIMS719	3.9	0.98	1.01	1.04	1.06
AIIMS736	0.95	0.98	1.01	1.04	1.06
AIIMS744	3.5	0.98	1.01	1.04	1.06
AIIMS732	3.7	0.98	1.01	1.04	1.06
AIIMS738	0.95	0.98	1.01	1.04	1.06
PG9	95	ND	ND	ND	ND
10-1074	ND	95	ND	ND	ND
3BNC117	ND	ND	95	ND	ND
PGT151	ND	ND	ND	95	ND
1000000000	ND	ND	ND	ND	95

## Sheet: Fig 2b-c
		N160A								N332A
		25710_2_43	16055_2_3	CAP45_G3	BG505_W6M_C2					25710_2_43	CAP256_SU	BG505_W6M_C2	ConC
	AIIMS704	3.8	3.1	2.85	3.42				AIIMS706	3.7	3.15	3.3	3.55
	AIIMS706	4.6	4.2	2.95	3.45				10-1074	92	94	96	98
	AIIMS743	4.2	3.31	3.25	2.85
	AIIMS731	5.25	4.7	3.35	3.95
	AIIMS719	3.9	2.6	3.21	3.5
	AIIMS744	3.5	2.55	2.45	3.15
	AIIMS732	3.7	3.15	2.85	3.65
	PG9	92	94	96	98

## Sheet: Fig 2d
	398F1	TRO11	X2278	25710	CE0217	CE1176	X1632	246F3	CNE8	CNE55	BJOX2000	CH119
AIIMS704	245	127	164	226	386	149	228	176	172	186	228	186
Depleted	64	122	112	188	50	78	56	50	50	50	50	50

## Sheet: Fig 5b
70421
Concentration (μg/ml)	2G12	sCD4+2G12	17b	sCD4+17b	A32	sCD4+A32	CAP256.25	PGDM1400	10-1074	PGT151
0.3125	86	124	41	96	65	62	637	521	325	96
0.625	112	125	54	123	76	78	795	745	547	112
1.25	145	165	154	134	78	78	831	766	645	259
2.5	165	135	86	165	86	88	954	953	856	345
5	221	235	63	198	61	112	1106	1254	1125	526
10	217	241	127	212	112	142	1254	1364	1421	649
70607B
Concentration (μg/ml)	2G12	sCD4+2G12	17b	sCD4+17b	A32	sCD4+A32	CAP256.25	PGDM1400	10-1074	PGT151
0.3125	126	114	112	142	94	111	421	748	421	132
0.625	121	126	116	123	94	123	625	852	652	156
1.25	215	235	114	162	96	145	728	914	958	236
2.5	227	223	125	154	101	195	1057	923	1256	321
5	321	341	132	198	145	218	1254	956	1524	441
10	371	325	164	232	164	224	1586	1427	1623	521
70936B
Concentration (μg/ml)	2G12	sCD4+2G12	17b	sCD4+17b	A32	sCD4+A32	CAP256.25	PGDM1400	10-1074	PGT151
0.3125	186	224	96	98	74	78	325	638	87	76
0.625	212	225	112	114	65	98	324	745	87	74
1.25	245	265	115	136	49	118	475	832	74	85
2.5	265	335	132	168	98	165	536	854	86	89
5	321	435	124	198	102	214	798	1056	125	121
10	317	441	162	256	134	238	968	1214	168	152
74311C
Concentration (μg/ml)	2G12	sCD4+2G12	17b	sCD4+17b	A32	sCD4+A32	CAP256.25	PGDM1400	10-1074	PGT151
0.3125	95	126	85	118	63	145	325	256	78	78
0.625	112	132	86	119	62	112	412	364	118	98
1.25	145	162	112	89	71	121	564	428	126	118
2.5	115	155	134	135	78	145	574	527	154	125
5	121	224	152	146	82	156	698	697	157	146
10	117	236	142	162	89	189	985	869	161	148
